# Supplementary material for: An Initial Validation of Community-Based Air-Conduction Audiometry in Adults With Simulated Hearing Impairment Using a New Web App, DigiBel: Validation Study
Source: JMIR Form Res. 2024 Jan 25;8:e51770. doi: 10.2196/51770 (PMC10853851; doi:10.2196/51770)
Supplement: Multimedia Appendix 2 [file formative_v8i1e51770_app2.xlsx]

## Sheet: Sheet1
Feedback Digibel 11/03/2023
ID	use of health apps no=1, yes=2	video easy to follow	use app without help (five high)	confident using app at home	useful to use the ap at home	overall rating	preference D=1, S=2 none=0		comments
									best thing	worse thing	to make it better
8	1	na	5	4	4	good	1		good test duration	noise leak thru headphones
9	2	na	4	4	5	good	0		intuitive	takes too long	make it shorter
10	1	na	5	5	5	good	2		no need for doctor	too long	prefer tactile button and not using a screen	? Random presentation
11	1	5	5	5	5	excellent	1		easy to follow	na	kid friendly design
12	2	5	5	5	5	good	2		easy to tap button	too long
13	2	5	5	5	3	excellent	2		simple instruction, nice to see the graph	non tactile button so unable to close eyes	allow graph to show current upper bound
14	1	3	4	4	4	good	2		na	na	conditioning step was confusing
15	1	na	5	5	4	excellent	2		easy to use	first two frequencies seemed louder ? accuracy
16	1	na	5	5	4	good	0		easy to use	too long	shorten the test
17	1	5	5	5	4	excellent	1		easy to use, not too long	a bit repetitive	make it more enjoyable eg animation
18	1	5	5	5	5	good	0		easy to use	it was predictable	make sound volume random
19	1	na	5	5	5	excellent	0		random timings, simple interface, progress bar	the initial checklist section was counter-intuitive
20	1		5	5	5	excellent	0		pause button, very easy to follow	na
21	1	5	5	5	5	excellent	1		easy to use, clear instructions	a bit boring, but to be expected since it is not a game
22	1	5	5	5	5	good	2		progress bar	long	make it shorter
23	1	5	5	5	5	good	0		easy to use, simple graphics	a bit boring	different sounds to keep engagement
24	1	5	5	5	5	excellent	0		I like that you can use it anywhere	a little longer than the standard test	make the test shorter
25	1	na	5	5	4	good	0		like the way the sound stops after it s recognised	length of the test	change frequencies to get nicer sounds- less high pitched
26	1	5	5	5	3	good	0		easy to follow instructions	sometimes didn’t register frst tap and I had to double tap
27	1	5	5	5	4	good	1		liked seeing the screen rather than just pressing the button	can't hear the sound after pressing, so not sure if they were imagined
28	1	5	5	5	5	excellent	1		simple and easy to use	lots of prompts on the checklist
29	1	3	2	2	2	good	1		user friendly and easy to use	pattern of presentation was predictable, difficult to judge if I actually heard it
30	1	na	5	5	3	good	0		na	take away need to click on the initial checklist	na	may not be engaging for kids
32	1	na	5	5	5	good	0		easy to use
	2 used menstrual cycle trackers			NB 29 stated that he felt app was very easy to use but marked 3 (disagree) on the scoring sheet? misunderstood scoring sheet
