# Supplementary material for: An Initial Validation of Community-Based Air-Conduction Audiometry in Adults With Simulated Hearing Impairment Using a New Web App, DigiBel: Validation Study
Source: JMIR Form Res. 2024 Jan 25;8:e51770. doi: 10.2196/51770 (PMC10853851; doi:10.2196/51770)
Supplement: Multimedia Appendix 3 [file formative_v8i1e51770_app3.xlsx]

## Sheet: Sheet1
DigiBel and Standard automated audiometry date in 30 adult volunteers																																							False positives
Study ID	Age	250Hz					500Hz							1kHz					2kHz							4kHz							8kHz
		Standard		DigiBel			Standard		DigiBel		retest Digibel			Standard		DigiBel			Standard		Digibel		retest digibel			Standard		DigiBel		retest digibel			Standard		DigiBel		retest digibel			Standard	DigiBel
		Right	Left	Right	Left		Right	Left	Right	Left	Right	Left		Right	Left	Right	Left		Right	Left	Right	Left	Right	Left		Right	Left	Right	Left	Right	Left		Right	Left	Right	Left	Right	Left
1	57	-10	5	-11	14		5	15	-7	12	-7	15		0	25	-4	25		0	35	-2	40	-2	36		10	40	-2	50	-1	46		10	25	10	55	16	54		0	3
2	66	5	20	2	17		5	20	-7	18	-7	10		10	30	-4	31		20	40	11	50	16	45		10	55	18	61	10	49		25	60	21	60	31	49		0	3
3	21	5	5	-1	9		5	6	-4	-4	-7	-7		-5	15	-4	-4		-5	10	-2	8	-2	26		15	15	-4	13	-4	22		0	20	4	19	6	28		11	10
4	23	26	40	21	34		10	50	9	54	11	44		15	50	17	47		10	40	4	40	11	40		5	45	-4	45	-1	44		0	65	2	70	12	70		1	11
5	24	10	35	10	34		10	40	12	42	18	39		0	40	-4	41		10	45	-2	56	-2	49		15	55	15	43	19	39		-10	65	10	53	3	59		1	8
6	46	10	20	-7	10		20	25	-4	13	5	15		20	35	1	30		0	35	-2	40	-2	40		5	30	16	36	11	36		10	45	5	46	10	40		12	6
7	28	5	10	10	17		5	10	23	12				10	10	20	13		10	15	20	26				-5	10	-4	21				-10	10	5	28				5	34
8	23	10	30	10	28		10	40	9	38	11	41		5	35	3	38		0	35	-2	41	-2	41		10	35	-1	44	9	39		-10	55	-10	58	-14	70		3	4
9	22	5	15	27	32		10	20	20	38	19	39		20	25	28	40		20	30	35	63	25	55		10	25	-4	41	-4	42		-5	35	0	55	-15	53		0	12
10	27	10	25	4	24		10	30	3	22	16	25		10	40	-4	33		0	45	-2	47	2	67		10	45	16	45	13	38		20	50	20	58	13	52		0	8
11	24	10	20	11	28		10	35	0	26	-7	22		15	30	4	29		0	40	-2	41	-2	40		10	45	14	49	12	45		10	45	1	49	7	37		0	16
12	24	10	30	20	28		10	40	6	33	14	38		5	35	0	36		15	30	-2	33	-2	41		10	40	11	59	8	54		5	55	3	58	4	59		4	19
13	25	10	30	8	34		10	35	-7	42	-7	56		10	60	-4	47		5	40	-2	47	-2	36		5	30	-4	39	-2	49		-10	20	-15	57	-14	47		16	21
14	31	10	35	-1	28		10	45	-7	34	24	31		10	50	17	42		15	40	4	46	-2	44		20	45	24	60	20	60		20	45	31	56	29	60		15	8
15	25	5	15	13	36		10	30	4	49	-4	44		0	30	3	37		0	30	5	52	-2	49		5	35	9	60	-4	60		-10	25	-1	60	-8	57		0	4
16	23	15	25	15	19		15	30	19	27	20	35		15	30	18	25		20	40	27	47	29	59		15	35	27	30	24	43		5	50	30	53	11	53		0	6
17	23	10	10	13	13		20	10	16	12	25	12		10	0	7	-2		5	10	-2	-2	-2	-2		10	-10	10	-4	13	-4		-10	5	-6	12	-5	14		0	4
18	30	15	45	26	49		20	50	21	51	22	47		10	50	30	59		15	45	30	55	16	51		5	45	4	54	3	50		0	60	7	60	15	61		0	6
19	22	10	25	12	28		5	35	3	35	6	30		0	30	3	38		5	40	-2	44	4	48		0	35	-4	48	-2	43		-5	45	-4	56	1	56		2	7
20	24	10	40	12	47		10	45	9	52	6	56		5	45	3	60		5	50	-2	67	-2	61		-10	50	-4	62	-4	46		-10	50	-14	59	-15	63		5	15
21	23	10	30	14	39		10	50	12	47	14	50		5	45	-4	45		10	45	22	52	-2	52		5	45	-4	55	-4	55		10	65	5	71	-3	70		0	7
22	25	-5	40	15	36		5	40	6	53	-1	45		-5	40	11	49		5	50	4	53	10	51		0	55	-4	58	-4	48		0	60	6	48	-1	56		10	16
23	21	10	30	15	39		10	40	20	50	7	46		5	35	11	46		5	40	3	43	6	44		15	50	20	56	24	59		0	60	18	65	14	63		5	16
24	22	20	20	18	17		15	30	18	16	18	23		10	20	28	44		15	30	28	49	21	28		10	20	14	39	13	29		0	20	13	16	5	15		2	24
25	24	20	50	14	46		15	50	14	56	15	48		10	50	12	47		10	40	-2	51	-2	48		5	35	-2	47	-2	48		5	60	-9	59	3	61		2	8
26	30	15	50	23	56		15	60	22	76	12	62		15	60	29	69		10	50	21	59	-2	56		20	55	19	65	15	62		15	55	20	62	26	61		4	10
27	22	0	5	9	-7		10	20	-3	4	-7	8		10	10	-4	-4		10	15	-2	-2	-2	5		0	15	0	14	-4	24		0	20	-12	10	0	16		2	14
28	28	10	50	3	51		10	60	6	53	0	65		10	50	-4	56		10	50	1	52	-2	50		5	45	4	59	15	55		0	55	6	51	-2	51		0	9
29	27	0	35	7	44		10	50	0	54	5	49		10	50	3	52		5	45	-2	60	-2	57		10	50	10	55	10	52		0	60	5	68	7	66		1	14
30	26	0	25	-7	24		10	40	6	44	2	17		5	35	-4	37		4	50	-2	49	-2	44		20	50	3	30	15	27		10	60	1	62	-5	24		6	20
		mean		mean
		SD		SD
